# Supplementary material for: A method for transplantation of human HSCs into zebrafish, to replace humanised murine transplantation models
Source: F1000Res. 2018 Dec 23;7:594. Originally published 2018 May 15. [Version 2] doi: 10.12688/f1000research.14507.2 (PMC6008850; doi:10.12688/f1000research.14507.2)
Supplement: Raw values file for Figure 3 [file f1000research-7-19274-s0001.tgz]

Archive with 1 entries (1 files):
- afd9115d-d528-4d32-8cb3-5a197f6b4126_Dataset_2.pzfx
