# Supplementary material for: A method for transplantation of human HSCs into zebrafish, to replace humanised murine transplantation models
Source: F1000Res. 2018 Dec 23;7:594. Originally published 2018 May 15. [Version 2] doi: 10.12688/f1000research.14507.2 (PMC6008850; doi:10.12688/f1000research.14507.2)
Supplement: Raw image file for Figure 5. Images should be opened with Velocity software [file f1000research-7-19274-s0003.tgz]

Archive with 1 entries (1 files):
- 9e84ca55-914b-480a-96e4-20035a856a1c_Dataset_4.zip
