# Supplementary material for: A method for transplantation of human HSCs into zebrafish, to replace humanised murine transplantation models
Source: F1000Res. 2018 Dec 23;7:594. Originally published 2018 May 15. [Version 2] doi: 10.12688/f1000research.14507.2 (PMC6008850; doi:10.12688/f1000research.14507.2)
Supplement: Supplementary file 5 [file f1000research-7-19274-s0004.tgz]

Archive with 1 entries (1 files):
- 7e35e51b-d1c2-46fb-8d93-c80ff864396e.pdf
