# Supplementary material for: A method for transplantation of human HSCs into zebrafish, to replace humanised murine transplantation models
Source: F1000Res. 2018 Dec 23;7:594. Originally published 2018 May 15. [Version 2] doi: 10.12688/f1000research.14507.2 (PMC6008850; doi:10.12688/f1000research.14507.2)
Supplement: Supplementary file 7 [file f1000research-7-19274-s0005.tgz]

Archive with 1 entries (1 files):
- 773da14c-f221-4925-8711-7d8c263e9e6a.mov
